# Supplementary material for: Alternative Splicing of PheNAC23 from Moso Bamboo Impacts Flowering Regulation and Drought Tolerance in Transgenic Arabidopsis
Source: Plants (Basel). 2024 Dec 9;13(23):3452. doi: 10.3390/plants13233452 (PMC11644316; doi:10.3390/plants13233452)
Supplement: Supplementary file 1 [file plants-13-03452-s001.zip]

Archive with 1 entries (1 files):
- plants-3289207-Supplementary Materials.pdf
